# Supplementary material for: NID2 Affects Prognosis of Glioma via Activating the Akt Signaling Pathway
Source: Int J Mol Sci. 2025 Apr 18;26(8):3859. doi: 10.3390/ijms26083859 (PMC12028320; doi:10.3390/ijms26083859)
Supplement: Supplementary file 1 [file ijms-26-03859-s001.zip]

Archive with 1 entries (1 files):
- ijms-3530834-supplementary.pdf
